# Supplementary material for: Modified ELISA for Ultrasensitive Diagnosis
Source: J Clin Med. 2021 Nov 7;10(21):5197. doi: 10.3390/jcm10215197 (PMC8585087; doi:10.3390/jcm10215197)
Supplement: Supplementary file 1 [file jcm-10-05197-s001.zip]

Archive with 1 entries (1 files):
- jcm-1440985-SI.pdf
